# Supplementary material for: Casting light on the potential connection: exploring the relationship between periodic fever, aphthous stomatitis, pharyngitis and cervical adenitis (PFAPA) syndrome and Behҫet in the Druze population in Israel
Source: Orphanet J Rare Dis. 2026 Apr 24;21:166. doi: 10.1186/s13023-026-04278-6 (PMC13107607; doi:10.1186/s13023-026-04278-6)
Supplement: Supplementary file 1 — Supplementary Material 1 [file 13023_2026_4278_MOESM1_ESM.xlsx]

## Sheet: Sheet1
patient number	The medical center in which the patient is enrolled	Gender	Consanguineous marriage between the patient's parents	ethnic origin	Patient's age when symptoms first appeared	Age of the patient at the time of diagnosis	The duration of the episode in days	Interval(1) between episodes in weeks	Highest body temperature	Presence of diagnosis pharingitis yes/no	Presence of diagnosis adenitis yes/no	Presence of diagnosis aphtous yes/no	Presence of diagnosis abd.pain yes/no	Presence of diagnosis Headache yes/no	Presence of diagnosis myalgia yes/no	Presence of diagnosis arthralgia yes/no	Presence of diagnosis rash yes/no	abd.pain sev.	Treatment with steroids	Treatment with cimetidine	Treatment with Colchicine	Treatment with Montelukast	Treatment with t&a	Treatment response episode resolving with steroids	The episode was shortened by the use of steroids	Episodes are becoming more frequent with steroids	Episodes frequency has shoetend in XXX weeks due to steroides	Episode frequency after steroids in weeks	Treatment response episode stoped with cimetidine	Treatment response episode stoped/ Reduced in frequency with Montelukast	Treatment response episode cases with tonsillectomy	Treatment response episode stoped/ Reduced in frequency with Colchicine	Whether or not gene protection has been completed	The type of gene that appeared in the test	Number of mutaions	clinical evidece of FMF	family history of FMF	family history of PFAPA	family history of pharingitis	family history of autoimmune disease	family history of tonsillectomy
1001	1	2	0	4	4	9	999	4	999	1	0	0	1	0	0	0	0	999	1	0	0	0	1	999	999	999	999	999	3	3	0	3	1	0	0	0	0	0	1	0	0
1002	1	1	0	2	5.66	6.25	999	4	999	1	1	0	1	0	0	0	0	999	1	0	0	0	0	1	1	1	2	2	3	3	3	3	0	999	999	0	0	1	0	0	999
1003	1	2	0	999	6.75	7	5	3	999	1	0	0	1	0	0	0	0	999	1	0	0	0	0	0	1	0	0	3	3	3	3	3	0	999	999	0	0	0	0	0	999
1004	1	1	0	3	1	7	2.5	2	40	1	0	0	0	1	0	0	0	999	1	0	0	0	0	1	1	0	0	2	3	3	3	3	0	999	999	0	1	1	0	0	999
1005	1	1	0	2	4.83	6.17	999	4	999	1	0	0	1	0	0	0	0	999	1	0	0	0	0	1	1	0	0	4	3	3	3	3	0	999	999	0	0	0	0	0	999
1006	1	1	0	3	2.5	5.58	3.5	5	40	0	0	0	1	1	0	1	0	999	1	1	1	1	0	0	1	1	4	1	0	0	3	0	1	999	999	0	0	0	0	0	999
1007	1	2	0	3	5	5.5	2.5	2	999	1	1	0	0	0	0	0	0	999	1	0	0	0	0	999	999	999	999	999	3	3	3	3	0	999	999	0	0	0	0	1	999
1008	1	2	0	2	5.33	5.5	5	5	40	1	1	0	1	0	0	0	0	999	1	1	0	0	0	0	1	1	4	1	1	3	3	3	0	999	999	0	0	999	999	999	999
1009	1	1	0	2	5.5	6	1.5	2.5	999	1	0	0	1	1	1	0	0	999	1	0	0	0	0	999	999	999	999	999	3	3	3	3	0	999	999	0	1	1	0	0	999
1010	1	1	0	3	4.33	4.83	2.5	4	999	1	0	0	0	0	0	0	0	999	1	0	0	0	0	999	999	999	999	999	3	3	3	3	0	999	999	0	1	0	0	0	999
1011	1	1	0	2	0.58	1.5	7	1	999	1	1	0	0	0	0	0	0	999	1	0	0	0	0	1	1	0	0	1	3	3	3	3	0	999	999	0	0	0	0	0	999
1012	1	1	0	2	3	5.17	5	2.5	40.5	1	0	0	1	0	0	0	0	999	1	0	1	0	0	1	1	1	1.5	1	3	3	3	0	1	3	2	1	0	0	0	0	0
1013	1	2	0	2	3.83	4.83	3	2.5	999	0	0	1	1	0	0	1	0	999	1	0	0	0	0	1	1	0	0	2.5	3	3	3	3	0	999	999	0	0	0	0	0	999
1014	1	1	0	2	3.17	4	999	2.5	999	1	1	1	0	0	0	0	0	999	1	0	1	0	0	1	1	0	0	2.5	3	3	3	1	0	999	999	0	0	0	0	0	999
1015	1	1	0	4	3.83	4.83	3	4	999	1	0	0	1	0	1	1	0	999	1	0	0	0	0	1	1	1	2.5	1.5	3	3	3	3	0	999	999	0	0	0	0	0	0
1016	1	2	0	3	0.5	4.33	2.5	2.5	39	1	0	0	1	0	0	0	1	999	1	0	0	0	0	1	1	0	0	2.5	3	3	3	3	0	999	999	0	1	0	0	0	999
1017	1	2	1	4	2.5	4.03	4.5	2.5	999	1	0	0	1	0	0	1	0	999	1	0	0	0	0	999	999	999	999	999	3	3	3	3	0	999	999	0	0	0	0	0	0
1018	1	1	0	2	1.92	3	999	3	999	1	1	1	0	0	0	0	0	999	1	0	1	0	0	0	1	1	2	1	3	3	3	1	0	999	999	0	1	0	0	0	999
1019	1	1	0	3	2.83	999	999	8	999	1	0	0	0	0	0	0	0	999	1	0	0	0	0	0	1	0	0	8	3	3	3	3	0	999	999	0	0	0	0	0	999
1020	1	1	0	2	3.5	3.92	2	5	39.2	1	1	0	0	0	0	0	0	999	1	0	0	0	0	1	1	0	0	5	3	3	3	3	0	999	999	0	0	0	0	0	999
1021	1	2	0	999	3.17	3.66	3	3.5	40	1	0	0	0	0	0	1	0	999	1	0	1	0	0	0	1	1	1.5	2	3	3	3	999	0	999	999	0	0	0	0	0	999
1022	1	1	0	2	1.5	4.25	999	1	39.5	1	0	0	0	1	0	0	0	999	1	0	0	0	0	0	1	0	0	1	3	3	3	3	1	999	999	999	0	0	0	1	999
1023	1	2	0	2	3.42	3.92	999	3.5	999	1	0	1	1	0	0	1	0	999	1	0	1	0	0	1	1	1	1.5	2	3	3	3	999	1	1	1	0	0	0	0	0	999
1024	1	1	1	4	1.92	2.92	10	3	999	1	0	1	1	0	0	0	0	999	1	0	0	0	0	1	1	0	0	3	3	3	3	3	1	1	1	0	1	1	0	0	0
1025	1	1	0	2	0.66	1.75	7.5	2	999	1	0	0	0	0	0	0	0	999	1	0	0	0	0	1	1	0	0	2	3	3	3	3	0	999	999	0	0	0	0	0	999
1026	1	1	0	2	999	1.5	3	1.5	999	1	0	0	1	0	1	0	0	999	1	0	1	1	0	1	1	0	0	1.5	3	0	3	1	0	999	999	0	0	1	0	0	999
1027	1	1	0	2	1.66	2	999	1	999	1	1	0	0	0	0	0	0	999	1	0	1	0	0	1	1	0	0	1	3	3	3	1	1	2	1	0	0	0	0	0	999
1028	1	2	0	2	1.25	2.25	2.5	4	999	1	0	0	0	0	0	0	0	999	1	0	0	0	0	1	1	0	0	4	3	3	3	3	0	999	999	0	0	0	0	1	999
1029	1	1	0	2	0.5	1.83	4	999	999	1	1	0	0	0	0	0	0	999	1	0	0	0	0	1	1	0	0	999	3	3	3	3	0	999	999	0	1	0	0	0	999
1030	1	1	0	2	0.29	1.42	5	2	999	1	0	0	0	0	0	0	0	999	1	0	0	0	0	1	1	1	0.5	1.5	3	3	3	3	1	5	3	0	0	0	0	0	999
1031	1	2	0	2	3.25	3.83	999	2	999	1	0	0	1	0	0	0	0	999	1	0	1	0	0	1	1	0	0	2	3	3	3	1	0	999	999	0	0	0	1	0	1
1032	1	2	0	2	1.5	2.66	3	1.5	999	1	1	0	1	0	0	0	1	999	1	0	0	0	0	1	1	1	999	999	3	3	3	3	1	2	1	0	1	999	999	999	999
1033	1	1	0	1	6	7	4.5	5	999	1	0	0	0	0	0	0	0	999	1	0	0	0	0	1	999	1	2	3	3	3	3	3	0	999	999	0	0	0	0	0	999
1034	1	2	0	1	5	6.08	999	2	999	1	1	0	0	0	0	0	0	999	1	0	0	0	0	1	1	0	0	2	3	3	3	3	0	999	999	0	0	0	0	0	999
1035	1	1	0	1	7.17	8.5	3.5	4	999	0	0	1	0	1	0	0	0	999	1	0	0	0	0	1	1	1	1	3	3	3	3	3	0	999	999	0	0	0	0	0	999
1036	1	2	0	4	0.33	9.83	999	2	999	1	1	1	1	0	0	1	0	999	1	0	1	0	0	1	1	0	0	2	3	3	3	1	0	999	999	0	999	0	0	0	0
1037	1	2	0	3	5	7	2	2	999	1	0	0	0	1	1	0	0	999	1	0	1	0	0	1	1	0	0	2	3	3	3	0	0	999	999	0	1	0	0	0	999
1038	1	1	0	1	999	4.17	2.5	5	40	1	0	0	0	0	0	0	0	999	1	0	0	0	0	1	1	0	0	5	3	3	3	3	0	999	999	0	0	0	0	0	999
1039	1	2	0	3	7.25	7.75	999	3.5	999	1	0	0	0	0	1	0	0	999	1	0	0	0	0	1	1	0	0	3.5	3	3	3	3	0	999	999	0	0	0	0	0	999
1040	1	2	0	2	999	8.58	999	10	999	1	0	0	0	0	0	0	0	999	1	0	1	0	0	1	1	0	0	10	3	3	3	0	1	6	2	1	0	0	1	1	0
1041	1	2	0	2	5.83	999	999	2.5	999	1	0	1	0	0	0	0	0	999	1	0	0	0	0	1	1	1	1.25	1.25	3	3	3	3	0	999	999	0	0	0	0	0	999
1042	1	2	0	999	4.42	999	999	6	999	1	0	0	0	0	0	0	0	999	1	0	0	0	0	1	1	0	0	6	3	3	3	3	0	999	999	0	0	0	0	0	999
1043	1	1	0	2	4.25	5.75	999	6	999	1	0	0	1	0	0	1	0	999	1	0	0	0	0	1	1	1	999	999	3	3	3	3	0	999	999	0	1	0	1	0	0
1044	1	1	0	2	4.83	5.83	999	999	40	1	1	0	0	0	0	0	0	999	1	0	0	0	0	1	1	0	0	999	3	3	3	3	0	999	999	0	0	0	0	0	999
1045	1	2	0	2	5.08	7.08	2.5	4	39	1	0	0	1	0	0	0	0	999	1	0	0	0	0	1	1	0	0	4	3	3	3	3	0	999	999	0	0	0	0	0	999
1046	1	1	1	4	3.5	7	4.5	4	999	1	0	0	1	0	0	0	0	999	1	0	0	0	0	999	999	999	999	999	3	3	3	3	0	999	999	0	1	0	0	1	0
1047	1	1	0	2	3.33	3.67	999	10	999	1	0	0	1	0	0	0	0	999	1	0	0	0	0	1	1	1	7.5	2.5	3	3	3	3	0	999	999	0	0	0	0	0	999
1048	1	1	0	3	4	6.08	4.5	4	999	0	0	0	1	0	0	0	0	999	1	0	0	0	0	1	1	0	0	4	3	3	3	3	1	0	0	0	0	0	0	0	999
1049	1	1	0	3	2.33	4.08	999	4	999	1	0	1	1	1	0	1	0	999	1	1	1	1	0	0	1	1	3.28	0.71	0	0	3	0	1	2	1	1	1	0	1	0	1
1050	1	2	0	2	3.67	4.17	5	4	41	1	0	0	1	0	1	1	0	999	1	0	0	0	0	1	1	0	0	4	3	3	3	3	1	0	0	0	0	0	0	1	999
1051	1	2	0	3	2	3.5	999	3.5	999	0	0	1	1	0	0	0	0	999	1	0	1	0	0	0	1	1	1.5	2	3	3	3	1	1	0	0	0	0	0	0	1	999
1052	1	1	0	999	999	2.5	3	1	999	1	0	0	1	1	1	1	0	999	1	0	1	1	0	0	1	1	999	999	3	1	3	1	1	2	1	0	999	999	999	999	999
1053	1	2	0	3	3.08	4.75	4	3.5	999	0	0	0	0	0	0	0	0	999	1	0	0	0	0	1	1	0	0	3.5	3	3	3	3	1	0	0	0	0	0	0	0	999
1054	1	2	0	3	999	1	999	4	999	0	1	0	1	0	0	1	0	999	1	0	1	1	0	1	1	1	2	2	3	0	3	0	1	2	1	0	0	999	999	999	999
1055	1	1	0	3	4.83	5.5	4.5	2	39	1	0	0	1	0	0	0	0	999	1	0	0	0	0	1	1	0	0	2	3	3	3	3	1	999	999	0	0	0	0	1	999
1056	1	1	0	2	3.17	999	999	5.5	999	1	0	0	0	0	0	0	1	999	1	0	0	0	0	1	1	0	0	5.5	3	3	3	3	0	999	999	0	0	0	0	0	999
1057	1	2	0	1	999	5	8.5	18	999	1	0	1	0	0	0	0	0	999	1	0	0	0	0	1	1	0	0	18	3	3	3	3	0	999	999	0	0	0	0	0	999
1058	1	1	0	2	2.5	3.5	999	1.75	999	1	1	0	0	0	0	0	0	999	1	0	0	0	0	999	999	999	999	999	3	3	3	3	0	999	999	0	1	0	0	1	999
1059	1	1	0	3	2	3	4.5	2.5	999	1	0	0	0	0	0	0	0	999	1	1	1	1	0	0	1	1	1	1.5	0	0	3	1	0	999	999	0	0	0	0	0	999
1060	1	1	1	4	1.5	3.5	999	3	999	1	0	0	1	0	0	0	0	999	1	0	0	0	0	999	999	999	999	999	3	3	3	3	0	999	999	0	0	0	0	0	0
1061	1	1	0	999	2.5	3.5	3	3	999	1	0	0	0	0	0	0	0	999	1	0	0	0	0	1	1	0	0	3	3	3	3	3	0	999	999	0	0	1	0	1	999
1062	1	1	0	999	1	2	2.5	2.5	999	1	1	0	0	0	0	0	0	999	1	0	0	1	0	1	1	0	0	2.5	3	1	3	3	0	999	999	0	0	0	0	0	999
1063	1	2	0	2	2.25	2.75	999	2.5	999	1	0	0	1	0	0	1	0	999	1	0	1	0	0	1	1	1	1.5	1	3	3	3	999	0	999	999	0	1	0	0	0	999
1064	1	1	0	2	3	3.33	1.5	1.25	999	1	1	0	0	0	1	0	0	999	1	0	1	0	0	1	1	1	0.54	0.71	3	3	3	1	1	2	1	0	0	0	0	0	999
1065	1	2	0	3	2.42	2.92	3.5	3.5	40	1	0	0	1	0	1	0	0	999	1	0	0	0	0	1	1	0	0	3.5	3	3	3	3	1	0	0	0	0	0	0	1	999
1066	1	1	0	4	2.33	2.75	999	4	999	1	0	0	0	0	0	0	0	999	1	0	1	1	0	1	1	1	3	1	3	0	3	1	1	2	1	0	1	0	0	0	0
1067	1	1	0	2	2.58	2.75	2.5	1.21	999	1	0	0	0	0	0	0	0	999	1	0	0	0	0	0	0	0	0	1.21	3	3	3	3	0	999	999	0	1	0	0	0	999
1068	1	1	0	3	4.5	6.42	7	4	39.5	1	1	1	0	0	0	0	0	999	1	0	0	0	0	1	1	0	0	16	3	3	3	3	0	999	999	0	0	0	0	0	999
1069	1	2	0	4	999	999	999	999	999	999	999	999	999	999	999	999	999	999	999	999	999	999	0	999	999	999	2	999	0	0	3	999	2	999	999	1	999	0	999	0	999
1070	1	2	0	3	7.83	12.33	4.5	5	39.4	1	0	0	1	0	1	1	0	999	1	0	0	0	0	1	1	1	2	3	3	3	3	3	0	999	999	0	0	0	0	0	999
1071	1	2	0	2	3	11.08	1.5	1.5	999	1	0	0	0	0	0	0	0	999	1	0	0	0	0	999	999	999	999	999	3	3	3	3	0	999	999	0	1	1	0	0	999
1072	1	1	0	3	999	999	999	999	999	999	999	999	999	999	999	999	999	999	999	999	999	999	999	999	999	999	2	999	999	999	999	999	1	5	3	0	1	1	1	1	0
1073	1	2	0	3	2	999	999	6	999	1	0	0	1	0	0	0	0	999	1	0	1	0	0	0	1	1	4.79	1.21	3	3	3	999	2	999	999	0	0	0	1	0	0
1074	1	1	0	3	1.5	3	7	4	40.3	1	0	0	1	0	1	0	0	999	1	0	0	0	0	0	0	1	1	3	3	3	3	3	1	0	0	0	0	1	0	1	999
1075	1	1	0	2	3	5.5	4.5	1.5	999	1	0	0	1	1	1	0	0	999	1	0	1	0	0	0	1	0	0	1.5	3	3	3	0	1	2	1	999	0	0	0	1	999
1076	1	1	0	3	2	5.08	3	2	40	1	1	0	0	0	0	0	0	999	1	0	1	0	0	1	1	0	0	2	3	3	3	1	1	0	0	0	1	0	0	0	999
1077	1	2	0	2	2	5	3	6	999	1	0	0	0	0	0	0	0	999	1	0	0	0	0	999	999	999	999	999	3	3	3	3	0	999	999	0	0	0	1	0	0
1078	1	1	0	3	2.5	4	999	4.5	999	1	0	0	0	0	0	0	0	999	1	0	0	0	0	1	1	1	1.16	3.33	3	3	3	3	0	999	999	0	0	0	0	0	999
1079	1	2	0	4	1	3.42	999	4	999	1	0	0	1	0	0	0	0	999	1	0	0	0	0	1	1	0	0	4	3	3	3	3	0	999	999	0	0	0	1	0	0
1080	1	1	0	2	3.5	4	999	3.5	39.4	0	1	0	0	0	0	0	0	999	1	0	0	0	0	1	1	0	0	3.5	3	3	3	3	0	999	999	0	0	0	0	0	999
1081	1	1	0	2	1.08	3.08	3.5	5	999	1	1	0	1	0	0	0	0	999	1	0	0	0	1	1	1	0	0	5	3	3	0	3	0	999	999	0	0	0	0	1	999
1082	1	1	0	3	0.58	1.42	999	4	999	1	1	1	0	0	0	0	0	999	1	0	1	0	0	1	1	1	2.79	1.21	3	3	3	0	0	999	999	0	0	0	1	0	0
1083	1	2	0	3	999	0.58	999	1.28	999	0	0	0	1	0	0	0	1	999	1	0	1	1	0	1	1	1	0.64	0.64	3	1	3	999	3	999	999	999	0	0	1	0	1
1084	1	2	0	2	1.58	1.92	999	999	40	1	1	0	1	0	0	0	0	999	1	0	1	0	0	1	1	0	0	999	3	3	3	999	1	6	2	0	1	0	0	1	999
1085	1	1	0	2	1.83	2.5	3.5	1	40	1	1	1	1	0	0	1	1	999	1	0	0	0	0	1	1	0	0	1	3	3	3	3	0	999	999	0	0	0	0	1	999
1086	1	1	0	2	9.58	9.92	4	3	39.7	1	0	1	1	0	0	1	0	999	0	0	1	0	0	999	999	999	3	3	3	0	0	1	1	0	0	0	1	0	0	1	999
1087	1	1	0	3	6	7.33	4.5	2.5	39	1	0	0	1	1	0	0	0	999	1	0	0	0	0	1	1	1	1.78	0.71	3	3	3	3	0	999	999	0	0	0	0	0	999
1088	1	2	0	4	3.42	9.75	4	8	999	1	0	0	0	0	0	0	0	999	1	0	1	0	0	999	999	999	999	999	3	3	3	999	1	7	2	0	0	0	0	0	0
1089	1	1	0	4	6.17	7.17	3.5	10	999	1	1	1	1	1	0	1	0	999	1	0	1	0	0	1	1	1	8.29	1.71	3	3	3	1	1	4	1	0	1	0	0	1	0
1090	1	1	0	3	5	6.92	2	3	999	1	0	0	1	0	0	0	0	999	1	0	0	0	0	999	999	999	999	999	3	3	3	3	0	999	999	0	0	0	0	0	999
1091	1	2	0	4	1	5.58	3	10	39	1	0	0	0	0	0	0	0	999	1	0	0	0	0	1	1	0	0	10	3	3	3	3	0	999	999	0	0	0	0	0	0
1092	1	1	0	3	2.58	4.58	4.5	4.5	40	1	0	0	0	0	0	0	0	999	1	0	0	0	0	1	1	1	2.5	2	3	3	3	3	0	999	999	0	0	0	0	0	999
1093	1	2	0	3	3.75	4.75	3	5	999	1	0	0	1	0	0	0	0	999	1	0	0	0	0	1	1	1	4	1	3	3	3	3	0	999	999	0	0	0	0	0	999
1094	1	1	0	2	999	2.5	999	4	999	1	0	0	0	0	0	0	0	999	1	0	0	0	0	1	1	1	2.5	1.5	3	3	3	3	0	999	999	0	0	0	1	0	0
1095	1	1	0	2	4	4.08	2.5	2	40	1	0	0	1	0	1	0	0	999	1	0	1	0	0	1	0	0	0	2	3	3	3	999	1	3	2	1	1	0	0	0	0
1096	1	1	0	2	1	2.66	4.5	6	999	1	0	1	0	0	0	0	0	999	1	0	0	0	0	1	1	0	0	6	3	3	3	3	0	999	999	0	0	0	1	0	0
1097	1	2	0	2	1.17	2.25	6	3	40	1	1	0	0	0	0	0	0	999	1	0	1	0	0	1	1	1	2	1	3	3	3	1	1	1	1	0	1	0	1	1	0
1098	1	2	0	2	0.33	1.58	7.5	4	999	1	0	0	0	0	0	0	0	999	1	0	0	0	0	1	1	0	0	4	3	3	3	3	0	999	999	0	0	0	0	0	999
1099	1	2	0	2	4.5	5.17	4	1	999	1	1	0	0	1	0	0	0	999	1	0	1	0	0	1	1	0	0	1	3	3	3	1	1	2	1	0	1	1	0	0	999
1100	1	2	0	3	2	2	999	999	39.2	1	1	1	0	0	0	0	0	999	1	0	0	0	0	1	1	999	999	999	3	3	3	3	1	2	1	0	1	0	0	0	999
1101	1	2	0	3	999	3.75	999	3.5	39	1	1	0	1	0	0	0	0	999	1	0	0	0	0	1	1	0	0	3.5	3	3	3	3	0	999	999	0	0	0	0	0	999
1102	1	1	0	3	999	4.08	999	3	38.9	1	1	0	0	1	1	0	0	999	1	1	1	1	0	1	1	1	2	1	0	1	3	0	0	999	999	0	0	0	0	0	999
1103	1	2	0	4	0.5	1.58	7	4	40	1	1	0	0	0	0	0	0	999	1	0	0	0	0	1	1	0	0	8	3	3	3	3	1	0	0	0	0	0	0	0	0
1104	1	1	0	3	0.5	1.83	7	3	41	1	1	1	0	0	1	1	1	999	1	1	0	0	0	1	1	1	1	2	0	3	3	3	1	0	0	0	0	1	0	1	999
1105	1	2	0	3	0.5	3.33	4	2.3	40.3	0	1	0	1	0	0	1	0	999	1	0	1	0	1	1	1	0	0	2.3	3	3	999	0	1	0	0	0	0	0	999	0	999
1106	1	1	0	3	1.33	999	999	2	39.2	1	0	0	0	0	0	0	0	999	1	0	0	0	0	1	1	0	0	4	3	3	3	3	0	999	999	0	0	0	0	0	999
1107	1	2	0	2	1	2.33	5	3	40	1	1	1	0	0	0	0	0	999	1	0	1	0	0	0	1	1	2	1	3	3	3	1	0	999	999	0	0	0	1	0	0
1108	1	1	0	2	4	999	2.5	3	999	1	0	0	1	1	0	0	0	999	0	0	0	0	0	999	999	999	3	12	3	0	0	0	1	8	1	0	0	0	0	0	999
1109	1	2	0	3	4.58	6.25	2	2	999	1	1	0	1	0	0	0	0	999	0	0	0	0	0	999	999	999	3	2	3	0	0	0	1	2	1	0	0	0	1	0	0
1110	1	2	0	999	3.17	5.08	2.5	2	40	1	0	0	1	0	0	1	1	999	1	0	1	0	0	999	999	0	0	2	3	3	3	999	1	2	1	1	0	0	0	0	0
1111	1	2	0	2	3.75	4.25	999	6	38.6	1	0	0	0	0	0	0	1	999	1	0	0	0	0	1	1	0	0	6	3	3	3	3	0	999	999	0	1	0	0	0	999
1112	1	2	0	3	4.66	6.5	1.5	4	41.3	1	0	0	1	0	1	1	0	999	1	0	1	0	0	1	1	1	2.5	1.5	3	3	3	1	1	9	2	1	1	0	0	1	0
1113	1	2	0	2	999	7.5	3	10	39	1	1	0	0	0	0	0	0	999	1	0	0	0	0	1	1	0	0	10	3	3	3	3	0	999	999	0	0	1	1	1	1
1114	1	1	0	4	6.92	7.92	7	6	40	1	0	0	0	0	0	1	0	999	1	0	1	0	0	0	1	1	4	2	3	3	3	999	1	999	999	0	0	1	1	0	1
1115	1	1	0	3	999	2	999	999	38.4	1	1	0	1	0	0	0	0	999	1	0	1	0	0	1	1	1		2	3	3	3	1	0	999	999	0	999	0	0	1	999
1116	1	1	0	1	1	4	7	6	40	1	1	0	0	0	0	0	0	999	1	0	0	0	0	1	1	0	0	6	3	3	3	3	0	999	999	0	0	0	0	0	999
1117	1	2	0	2	3.92	3.92	999	3	39	0	1	0	1	0	0	0	0	999	1	0	0	0	0	1	1	0	0	3	3	3	3	3	0	999	999	0	0	0	0	0	999
1118	1	1	0	3	999	8	999	999	999	1	1	0	0	0	0	0	0	999	1	0	0	0	1	1	1	1	999	999	3	3	1	3	0	999	999	0	0	0	0	1	999
1119	1	1	0	3	1.5	4.17	6.5	3	40	1	1	1	0	0	0	0	1	999	1	1	0	0	0	1	1	1	1	2	999	3	3	3	0	999	999	0	0	0	0	1	999
1120	1	1	0	2	4.5	7.75	6	4	40	1	1	1	0	1	1	0	0	999	1	0	1	0	0	1	1	1	1	3	3	3	3	0	1	0	0	0	0	999	999	999	999
1121	1	1	0	2	999	6	999	4	999	1	0	0	1	1	0	0	0	999	1	0	0	0	0	1	1	1	0	5	3	3	3	3	1	0	0	0	0	999	999	0	999
1122	1	1	0	3	1	5.75	3	2	40	1	1	1	0	0	0	0	0	999	1	0	0	0	0	1	1	0	0	5	3	3	3	3	0	999	999	0	0	0	0	1	999
1123	1	1	0	3	4.5	6.08	3	3	39.5	1	1	0	1	0	0	1	0	999	1	0	0	0	0	999	999	999	999	999	3	3	3	3	1	999	999	0	1	0	0	1	999
1124	1	2	0	2	1.25	1.58	5	2.5	41	1	1	1	0	0	1	0	0	999	1	0	1	1	0	1	1	0	0	3	3	1	3	1	1	2	1	0	0	1	0	1	999
1125	1	2	0	3	2	4.08	3.5	5.5	39.8	1	1	0	1	1	0	1	0	999	1	0	0	0	0	999	999	999	999	999	3	3	3	3	0	999	999	0	0	0	0	0	999
1126	1	1	0	3	1	999	999	2	999	0	0	0	1	1	1	0	0	999	1	0	1	0	0	0	1	0	0	8	3	3	3	1	1	9	2	1	0	1	0	1	0
1127	1	2	0	1	999	14.83	4	2.5	39	1	1	0	1	0	1	0	0	999	1	1	0	0	0	1	1	0	0	4	1	3	3	3	0	999	999	0	0	0	0	1	999
1128	1	2	0	2	999	5	3.5	4.5	999	1	0	1	0	0	0	0	0	999	1	0	1	0	0	0	1	0	0	3.5	3	3	3	0	1	0	0	0	0	0	0	1	999
1129	1	2	0	2	2	11.83	4	2	999	1	0	0	1	1	0	0	0	999	1	0	0	0	0	1	1	0	0	2	3	3	3	3	1	0	0	0	0	0	0	1	999
1130	1	1	0	4	2.5	5.5	2	1.75	40	1	1	0	0	1	0	0	0	999	1	0	0	0	0	1	1	1	1.25	0.5	3	3	3	3	1	0	0	0	0	0	1	1	0
1131	1	2	0	2	2	6.92	999	6	999	1	1	0	1	0	0	0	0	999	1	0	0	0	0	1	1	0	0	6	3	3	3	3	1	2	1	0	1	0	0	1	999
1132	1	1	0	2	2	4.08	3	2.5	999	1	1	1	0	0	1	0	0	999	1	0	1	0	0	1	1	0	0	2	3	3	3	1	1	2	1	0	0	1	0	1	999
1133	1	1	0	2	2	2	999	2	999	1	0	1	1	1	1	1	0	999	1	0	1	0	0	1	1	0	0	2	3	3	3	999	1	2	1	0	1	0	0	1	999
1134	1	1	0	3	3.5	6.67	3.5	4	39.5	1	0	0	0	0	0	0	0	999	1	0	0	0	0	1	1	0	0	8	3	3	3	3	0	999	999	0	0	0	0	0	999
1135	1	1	0	1	1.42	1.5	2	2	40	0	0	1	1	0	0	1	0	999	1	0	1	0	0	1	1	0	0	2	3	3	3	1	1	7	2	1	0	0	0	0	0
1136	1	1	0	4	4	4	3	2	999	1	1	0	0	0	1	0	0	999	1	0	1	0	0	1	1	0	0	2	3	3	3	1	1	10	2	1	0	0	0	0	0
1137	1	1	0	3	0.08	4.42	999	2	40	1	1	0	1	0	0	1	0	999	1	0	1	0	0	1	1	1	0.5	1.5	3	3	3	999	1	8	1		1	1	1	0	0
1138	1	1	0	2	5	999	7	10	39	1	1	1	0	0	0	0	0	999	1	0	0	0	0	1	1	0	0	10	3	3	3	3	0	999	999	0	0	0	0	0	999
1139	1	2	0	2	0.5	2.92	2	2	40.6	1	1	1	1	0	0	0	0	999	1	0	1	0	0	1	1	0	0	16	3	3	3	1	1	2	1	1	1	0	0	1	0
1140	1	1	0	2	1	2.5	3	3	39	1	0	0	1	0	1	0	0	999	0	0	1	0	0	999	999	999	999	3	3	3	3	1	1	3	2	1	1	1	0	1	0
1141	1	1	0	3	5.75	6.08	999	999	999	1	0	0	1	0	0	1	0	999	1	0	0	0	0	1	1	0	0	24	3	3	3	3	1	2	1	0	0	0	0	1	999
1142	1	2	0	2	0.67	999	2.5	1.5	40	1	0	0	1	0	1	0	0	999	1	0	1	0	0	1	1	0	0	999	3	3	3	1	1	2	1	1	1	0	0	0	0
1143	1	1	0	3	2	2	1.5	1	999	1	0	0	0	0	1	1	0	999	1	0	1	0	0	1	1	0	0	2	3	3	3	0	1	2	1	0	0	0	0	1	999
1144	1	2	0	1	1.5	6	7	5.5	41	1	0	0	1	0	1	0	0	999	1	0	0	0	0	0	1	0	0	14	3	3	3	3	1	8	1	0	0	0	0	1	999
1145	1	1	0	2	1.25	999	4.5	3.5	40	1	0	1	1	0	1	0	0	999	1	1	1	0	1	1	1	1	2.5	1	0	3	1	0	1	2	1	0	0	0	0	1	999
1146	1	2	0	2	2	999	4.5	6	40	1	1	1	1	0	0	0	0	999	1	0	1	0	1	1	1	1	5.28	0.71	3	3	999	1	1	3	2	1	0	1	0	0	0
1147	1	1	0	2	5	6.08	4.5	5	41	1	1	1	1	0	0	0	0	999	1	0	0	0	0	1	1	1	4	1	3	3	3	3	1	0	0	0	0	0	0	0	999
1148	1	2	0	3	5	7.75	4.5	2	999	1	0	0	0	0	0	1	0	999	1	0	1	0	0	1	1	0	0	2	3	3	3	0	1	9	2	1	1	0	0	0	0
1149	1	1	0	3	0.25	1.5	2.5	1	40	1	1	1	1	0	0	1	1	999	1	0	1	0	0	1	1	1	0.57	0.43	3	3	3	0	1	2	1	1	0	0	0	1	0
1150	1	1	0	1	4.17	6.17	4	4	39	1	0	0	0	0	0	0	0	999	0	0	0	0	0	999	999	999	3	4	3	0	0	0	1	0	0	0	0	0	0	0	999
1151	1	1	0	2	1.5	999	999	4	41	1	0	1	0	1	0	0	0	999	1	0	0	0	0	0	1	0	0	4	3	3	3	3	1	0	0	0	0	0	0	1	999
1152	1	1	0	2	3	3.5	2.5	2	40	1	1	0	0	0	0	0	0	999	1	0	0	0	0	1	1	0	0	2	3	3	3	3	1	2	1	0	0	0	0	0	999
1153	1	2	0	2	7.67	9	999	4	40	1	0	0	0	0	0	1	0	999	1	0	0	0	0	1	1	1	2.5	1.5	3	3	3	3	1	0	0	0	0	0	0	0	999
1154	1	1	0	2	0.25	999	8.5	3	40	1	1	1	0	0	0	0	0	999	1	1	0	0	0	0	1	0	0	4	999	3	3	3	0	999	999	0	0	0	0	0	999
1155	1	1	0	3	5.5	7.5	4	6	40	1	0	0	0	0	0	0	0	999	0	0	0	0	0	999	999	999	3	6	3	0	0	0	0	999	999	0	0	0	0	1	999
1156	1	1	0	3	3	5.17	7	4	40	1	1	1	0	0	0	0	0	999	1	0	0	1	0	1	1	1	0.5	3.5	3	1	3	3	0	999	999	0	0	1	0	1	999
1157	1	1	0	2	2.75	6	3	4	39	0	1	1	1	1	0	0	0	999	1	0	0	0	0	1	1	0	0	4	3	3	3	3	1	0	0	0	0	0	0	1	999
1158	1	1	0	3	1	3.58	3.5	4	999	1	1	1	0	0	0	0	0	999	1	0	0	0	0	1	1	1	2.5	1.5	3	3	3	3	0	999	999	0	0	0	0	1	999
1159	1	2	0	2	5.17	5.17	4	4	999	1	1	1	0	0	0	0	0	999	1	0	0	0	0	1	1	1	999	8	3	3	3	3	0	999	999	0	0	0	0	1	999
1160	1	2	0	2	999	3	7	1	39.5	1	1	1	0	1	1	1	0	999	1	0	1	0	0	1	1	0	0	7	3	3	3	1	1	2	1	0	0	1	1	0	0
1161	1	2	0	2	2.5	4.17	999	999	999	999	999	999	999	999	999	999	999	999	1	0	1	0	0	999	999	999	999	999	3	3	3	1	1	2	1	0	0	1	1	0	0
1162	1	2	0	2	0.5	1	4	2.5	41	1	1	1	1	0	1	1	0	999	1	0	1	0	0	1	1	0	0	5	3	3	3	1	1	2	1	1	0	0	0	0	0
1163	1	2	0	3	999	3.25	999	999	999	1	1	1	1	0	0	0	0	999	1	0	0	0	0	1	1	0	0	999	3	3	3	3	1	2	1	0	0	1	0	1	999
1164	1	1	0	3	1.75	2.75	999	14.8	999	1	0	1	1	0	0	1	0	999	1	0	0	0	0	1	1	0	0	14.8	3	3	3	3	1	1	1	0	0	0	0	0	999
1165	1	2	0	2	0.33	4.33	4	4	38.5	1	1	1	1	0	0	0	0	999	1	0	0	0	0	1	1	1	3	1	3	3	3	3	1	2	1	0	0	0	0	0	999
1166	1	1	0	2	3	6.33	3	2.5	999	1	1	0	1	0	0	1	0	999	1	0	1	0	0	0	1	1	1	1.5	3	3	3	0	1	2	1	0	1	0	0	1	999
1167	1	1	0	2	3.33	4.58	4.5	7	40	1	1	1	1	0	0	0	0	999	1	0	1	0	0	1	1	0	0	24	3	3	3	1	1	8	1	1	1	0	0	1	0
1168	1	2	0	2	4	5.83	6	8	40	1	1	1	1	1	0	0	0	999	1	0	1	0	1	1	1	1	5.5	2.5	3	3	0	999	1	1	1	0	0	0	1	0	1
1169	1	1	0	2	3.75	4.5	3	1	39.2	1	1	0	1	0	0	0	0	999	1	0	1	0	0	1	1	0	0	1	999	999	999	1	0	999	999	0	0	1	1	0	0
1170	1	1	0	2	0.5	3	10	2	41	1	1	1	0	0	1	0	0	999	1	0	1	1	0	0	0	0	0	2	999	999	3	1	999	0	0	0	0	1	1	0	0
1171	1	1	0	2	2.5	3	2	4	999	1	0	0	0	0	0	0	0	999	1	0	1	0	0	0	1	0	0	4	3	3	3	1	1	2	1	0	0	1	1	0	0
1172	1	1	0	4	4.9	5.3	3	8	39	1	1	1	0	0	0	0	0	999	1	0	0	0	0	1	1	1	0	3	3	3	3	3	0	999	999	0	0	0	0	0	0
1173	1	2	0	4	3	4	999	1	999	1	0	0	1	0	0	0	0	999	1	0	1	0	0	1	1	0	0	1	3	3	3	999	1	2	1	0	0	1	1	0	1
1174	1	1	0	3	6.5	7	7	4	40	0	0	1	1	0	1	1	0	999	1	0	0	0	0	1	1	999	999	999	3	3	3	3	0	999	999	1	0	0	1	0	0
1175	1	1	0	3	3	8	5	4	999	1	0	0	1	0	1	0	0	999	1	0	0	0	0	1	1	1	2	2	3	3	3	3	0	999	999	0	0	0	0	0	0
1176	1	1	0	3	3.5	4	2	3	39	1	1	0	0	0	0	1	0	999	1	0	0	0	0	1	1	0	999	3	3	3	3	3	0	999	999	0	1	0	0	0	0
1177	1	2	0	4	0.6	4	4	4	39	1	0	1	1	0	1	1	0	999	1	0	1	0	0	1	1	0	999	999	3	3	3	1	0	999	999	0	0	0	1	0	1
1178	1	2	0	3	2.5	4	999	6	999	1	0	0	1	0	1	1	0	999	1	0	0	0	0	1	1	1	999	4	3	3	3	3	0	999	999	0	1	0	1	0	0
1179	1	2	0	3	2.4	3	5	4	40	1	1	0	1	0	1	0	0	999	1	0	0	0	0	1	1	999	999	999	3	3	3	3	0	999	999	0	0	1	1	0	0
1180	1	1	0	3	3	4	7	3	39	1	1	0	1	1	0	0	0	999	1	0	0	0	0	1	1	999	999	999	3	3	3	3	0	999	999	0	0	1	1	1	0
1181	1	1	0	3	3.5	10	7	6	999	1	1	0	0	0	0	0	0	999	1	0	1	0	0	999	999	999	999	999	3	3	3	999	0	999	999	0	0	0	1	0	0
1182	1	1	0	1	2	8	6	4	999	1	1	0	0	0	0	0	0	999	1	0	1	0	0	1	1	999	999	999	3	3	3	999	0	999	999	0	0	0	0	0	0
1183	1	1	0	2	0.5	2	7	3	999	1	0	0	0	0	0	0	0	999	1	0	0	0	0	1	1	999	999	999	3	3	3	3	0	999	999	0	0	0	1	0	1
1184	1	1	0	2	2	12	7	7	40	1	1	1	0	0	0	0	0	999	1	0	1	0	0	1	1	999	999	999	3	3	3	1	0	999	999	0	0	0	1	1	0
1185	1	2	0	3	3	3.9	6	12	40	1	0	0	1	0	1	0	0	999	1	0	0	0	0	999	999	999	999	999	3	3	3	3	0	999	999	0	0	0	1	0	0
1186	1	2	0	3	1.5	2.5	999	4	999	1	1	1	1	0	0	0	0	999	1	0	1	0	0	1	1	1	3	1	3	3	3	999	0	999	999	0	0	0	0	0	0
1187	1	1	0	2	2.5	3.5	7	8	40	1	1	1	0	0	0	0	0	999	1	0	0	0	0	1	1	999	999	999	3	3	3	3	1	5	3	0	0	0	0	0	0
1188	1	1	0	2	0.3	3	999	2	999	1	1	1	0	0	0	0	0	999	1	0	0	0	0	1	1	0	999	4	3	3	3	3	0	999	999	0	1	0	0	0	0
1190	1	2	0	4	5.5	6	5	2	999	1	0	0	1	1	0	0	0	999	1	0	0	0	0	1	1	0	2	999	3	3	999	3	0	999	999	0	1	0	0	0	0
1191	1	2	0	1	1.5	2.5	5	3	40	1	1	0	0	0	0	0	0	999	1	0	0	0	1	1	1	0	999	999	3	3	0	3	0	999	999	0	0	0	0	0	0
1192	1	1	0	3	1.5	2.4	3	999	999	1	1	0	0	0	0	0	0	999	1	0	0	0	0	1	1	0	999	999	3	3	3	3	0	999	999	0	0	1	0	0	0
1193	1	2	0	2	3.5	5.5	999	4	999	1	1	0	1	0	1	1	0	999	1	0	0	0	0	1	1	0	999	4	3	3	3	3	1	0	0	1	0	0	1	0	0
1194	1	1	0	4	0.9	1.4	7	3	999	1	0	0	0	0	0	0	0	999	1	0	0	0	0	1	1	1	1	2	3	3	3	3	0	999	999	0	0	0	0	0	0
2001	2	2	0	3	1	6	3	2	40	1	1	1	1	0	0	0	1	999	1	0	0	0	0	1	999	999	999	999	3	3	3	3	0	999	999	1	1	0	1	1	0
2002	2	1	0	4	2	8	3	3	40	1	0	0	1	0	1	0	0	999	0	0	1	0	999	999	999	999	999	999	3	3	3	1	1	1	1	1	0	0	0	0	0
2003	2	1	0	4	3	4	4	3	40	1	1	0	1	0	0	0	0	999	1	0	1	0	0	0	0	999	999	999	3	3	3	1	1	8	1	1	0	0	0	0	0
2004	2	1	0	2	4	6	3	3	40	1	0	0	1	1	1	1	0	999	1	0	0	0	0	1	1	1	1.5	1.5	3	3	3	3	0	999	999	0	0	1	1	0	0
2005	2	1	0	4	1	3.5	15	999	999	1	1	0	1	0	0	0	0	999	0	0	1	0	0	999	999	999	999	999	3	3	3	1	1	1	1	1	0	0	0	0	1
2006	2	2	1	5	1	999	7	4	38.5	1	1	0	1	0	1	1	0	999	1	0	1	0	0	1	1	0	999	8	3	3	3	0	1	1	1	1	1	0	0	0	0
2007	2	1	0	4	999	999	999	999	999	0	0	0	0	0	1	0	0	0	1	0	0	0	0	1	1	999	999	999	3	3	3	3	1	0	0	0	0	0	0	0	0
2008	2	2	0	1	5	7	3	4	40	1	0	1	0	0	1	0	0	0	1	0	0	0	1	1	1	1	999	999	3	3	0	3	0	999	999	0	0	0	0	0	0
2009	2	2	0	2	2	6	3	4	40	1	1	1	1	0	0	0	0	999	1	0	1	0	0	0	0	0	999	999	3	3	3	1	1	2	1	1	1	0	0	0	0
2010	2	2	1	5	7	7	3	1.5	39	1	1	1	1	1	0	0	0	999	1	0	0	0	0	999	999	999	999	999	3	3	3	3	0	999	999	0	0	0	0	0	0
2011	2	2	0	3	2	9	2.5	12	40	0	1	0	1	1	0	0	0	999	1	0	0	0	1	1	1	1	999	999	3	3	0	3	0	999	999	0	1	0	1	0	1
2012	2	1	0	3	3	8	4	8	999	1	0	1	1	0	1	0	0	1	1	0	0	0	0	1	1	1	5	3	3	3	3	3	0	999	999	1	0	0	0	1	0
2013	2	2	1	5	3	5	7	2	40	1	0	1	1	0	0	0	0	999	1	0	999	0	0	1	0	999	999	999	3	3	3	3	1	1	1	1	1	0	0	0	0
2014	2	1	0	1	5	7	4	4	38.5	1	1	0	1	0	1	0	0	999	1	0	0	0	0	999	999	999	999	999	3	3	3	3	0	999	999	0	0	0	0	0	1
2015	2	1	0	3	4	5	4	4	39	1	0	0	1	0	1	0	0	1	1	0	0	0	0	1	1	999	999	999	3	3	3	3	0	999	999	1	0	0	0	0	1
2016	2	2	0	2	3	6	3.5	1.5	40	1	1	1	1	0	0	1	0	1	1	0	1	0	0	1	1	1	0.5	1	3	3	3	1	1	0	0	1	0	0	0	0	1
2017	2	1	0	4	0.2	7	5	8	40	1	0	0	1	1	1	0	0	2	1	0	1	0	0	1	1	1	999	999	3	3	999	0	1	8	1	1	0	1	0	0	0
2018	2	1	0	2	4.5	6	6	5	40	1	0	0	1	0	0	0	0	999	1	0	0	0	0	1	1	999	999	999	3	3	3	3	0	999	999	0	0	0	0	0	0
2019	2	2	0	3	3	6	2	999	999	1	0	0	1	0	0	0	0	999	1	0	1	0	0	1	1	1	999	0.8	3	3	3	1	1	3	2	1	1	0	0	0	0
2020	2	2	0	2	6.5	9	6	4	40	1	0	0	1	999	1	0	0	1	0	0	0	0	0	999	999	999	999	999	3	3	3	3	0	999	999	1	0	0	1	0	0
2021	2	2	0	3	5	6	3.5	4	40	1	0	0	1	0	0	0	0	999	1	0	999	0	0	1	1	0	999	999	3	3	3	999	0	999	999	0	0	0	0	0	1
2022	2	1	0	2	3	5	5	2	40	1	0	0	1	0	1	1	0	999	0	0	1	0	0	999	999	999	999	999	3	3	3	1	1	2	1	1	0	0	0	0	0
2023	2	1	0	5	5	6	3	2	999	1	0	1	1	0	0	1	0	999	0	0	0	0	0	999	999	999	999	999	3	3	3	3	1	0	0	1	0	0	0	0	0
2024	2	2	0	3	2	4.5	5	3	41	1	1	1	1	1	1	0	0	999	1	0	1	0	0	1	1	0	999	999	3	3	3	1	1	4	1	1	1	1	0	0	0
2025	2	1	0	2	4.5	6	4.5	3	40	1	1	0	1	0	1	0	0	999	1	0	999	0	0	1	1	999	999	999	3	3	3	999	0	999	999	0	0	0	0	0	1
2026	2	1	0	4	4	6	3	1.5	39	0	0	1	1	0	0	0	0	2	1	0	1	1	0	1	1	1	0.5	1	3	1	3	1	1	4	1	1	0	0	1	0	1
2027	2	1	0	4	3	4	7	2	40	1	0	0	0	0	0	0	0	0	1	0	1	0	0	1	1	0	999	3	3	3	3	1	0	999	999	0	0	0	0	0	0
2028	2	1	0	3	3	4	3	3	39	1	0	1	1	0	0	0	0	999	1	0	1	0	0	1	1	0	999	5	3	3	3	0	1	4	1	1	0	0	0	0	0
2029	2	1	0	5	2	5	2	2	38.8	1	0	0	0	0	0	0	1	0	1	0	1	0	0	1	1	1	999	999	3	3	3	1	1	11	2	1	1	0	1	0	1
2030	2	2	0	5	0.5	1.8	4	3	40	1	1	1	0	0	0	0	0	0	1	0	999	0	0	1	1	1	1.5	1.5	3	3	3	999	0	999	999	0	0	0	0	1	0
2031	2	2	0	5	2	3	3.5	3	40	1	0	0	1	0	0	0	0	1	1	0	0	0	0	1	1	0	999	999	3	3	3	3	1	0	0	0	0	0	1	0	1
2032	2	1	0	4	2	3	4.5	4	39.5	1	1	1	1	0	0	0	0	999	1	0	0	0	0	1	1	0	999	999	3	3	3	3	0	999	999	0	0	0	1	0	1
2033	2	1	0	4	2	3	2.5	4	39	1	1	0	0	0	0	0	0	0	1	0	0	0	0	1	1	0	999	999	3	3	3	3	1	12	1	0	0	0	1	0	1
2034	2	1	0	2	1.5	3	3.5	2	40	1	1	1	1	0	0	0	1	999	999	0	999	0	0	999	999	999	999	999	3	3	3	3	1	999	999	0	1	0	1	0	0
2035	2	1	0	3	3	4	7	4	39	1	0	0	0	0	1	0	0	0	1	0	0	0	0	1	1	0	999	999	3	3	3	3	1	8	1	0	0	0	0	0	0
2036	2	2	0	3	0.6	3.5	4	4	40	1	0	1	1	0	1	1	0	1	1	0	1	0	0	1	1	1	2	2	3	3	3	1	1	0	0	0	0	0	1	1	1
2037	2	1	0	3	2	3.8	3	2	40	1	0	0	1	0	0	1	0	999	1	0	1	0	0	1	1	1	1.5	0.5	3	3	3	1	1	0	0	0	0	0	0	0	0
2038	2	1	1	4	1.5	3	4	2	40	1	1	1	1	0	1	0	0	1	1	0	1	0	0	1	1	0	999	6	3	3	3	0	1	0	0	0	0	0	1	0	1
2039	2	1	1	4	2	3	5	4	40	1	1	1	1	0	1	0	0	1	1	0	1	0	0	1	1	0	0	4	3	3	3	0	1	0	0	0	0	0	1	0	1
2040	2	1	0	4	1.5	3	999	4	40	1	0	0	1	0	0	0	0	999	1	0	0	0	0	1	1	1	999	999	3	3	3	3	1	1	1	0	0	0	1	0	1
2041	2	1	0	4	1	3	3	2	40	1	1	0	1	0	1	0	0	999	1	0	1	0	1	0	0	1	1	1	3	3	1	0	1	10	2	1	0	0	0	0	0
2042	2	2	0	2	3	4	4.5	3	40	1	0	0	1	0	1	0	0	999	1	0	999	0	0	1	1	1	2	1	3	3	3	3	1	2	1	0	1	0	0	0	1
2043	2	1	0	4	2	3	4	4	40	1	1	1	0	0	0	0	0	0	999	0	0	0	0	999	999	999	999	999	3	3	3	3	0	999	999	0	0	0	0	0	0
2044	2	2	0	3	9	11	2.5	8	40	1	1	0	1	0	0	0	0	1	1	0	999	0	0	1	1	0	999	999	3	3	3	3	0	999	999	0	0	0	1	0	1
2045	2	1	0	5	3	8	3	2	39	1	1	1	0	1	0	0	0	0	999	0	0	0	0	999	999	999	999	999	3	3	3	3	0	999	999	0	0	0	0	1	0
2046	2	1	0	3	5	9	4	4	40	1	1	0	1	1	1	1	0	999	1	0	0	0	0	1	1	0	999	999	3	3	3	3	1	0	0	0	0	0	1	0	0
2047	2	1	0	2	2	8	4	4	39	1	0	1	0	0	0	0	0	0	999	0	0	0	0	999	999	999	999	999	3	3	3	3	0	999	999	0	0	0	0	0	0
2048	2	2	1	4	5	8.5	3	1.5	40	1	0	1	0	0	0	0	0	0	999	0	999	0	0	999	999	999	999	999	3	3	3	3	0	999	999	0	0	0	1	0	1
2049	2	1	0	4	5	8	3	5	40	1	0	1	0	0	1	0	0	0	999	0	0	0	0	999	999	999	999	999	3	3	3	3	0	999	999	0	0	0	0	0	0
2050	2	1	0	2	4	9.5	5	8	40	1	1	1	1	0	1	0	0	999	1	0	0	0	0	1	1	0	999	999	3	3	3	3	1	0	0	0	0	0	0	0	1
2051	2	1	0	2	4	8	5	4	40	1	1	0	0	0	0	0	0	0	1	0	0	0	0	1	1	0	999	999	3	3	3	3	0	999	999	0	0	1	0	0	0
2052	2	1	999	999	999	5	999	999	999	999	999	999	999	999	999	999	999	999	1	999	999	999	999	1	1	999	999	999	999	999	999	999		999	999	999	999	999	999	999	999
2053	2	1	0	3	4	6	4	4	41	1	1	1	1	1	1	1	1	999	0	0	0	0	0	999	999	999	999	999	3	3	3	3	0	999	999	0	0	0	0	0	999
2054	2	1	0	2	7	9	1.5	5	38.3	1	0	0	0	1	1	0	0	0	1	0	0	0	0	1	1	0	999	999	3	3	3	3	1	2	1	0	0	1	0	0	0
2055	2	1	0	5	4	6.5	4.5	4	40	1	1	1	1	0	1	0	0	999	1	0	0	0	0	1	1	1	4	1	3	3	3	3	0	999	999	0	0	0	1	0	1
2056	2	1	0	4	2	4	4.5	4	40	1	0	0	0	0	0	0	0	0	1	0	0	0	0	1	1	0	999	999	3	3	3	3	0	999	999	0	0	0	0	0	0
2057	2	1	0	3	4	5.5	4	3	40	1	1	0	1	0	1	0	0	999	0	0	999	0	0	999	999	999	999	999	3	3	3	3	1	0	0	1	1	0	0	0	0
2058	2	1	0	1	3.3	4.5	7	3	40	1	1	0	0	0	1	0	0	0	1	0	999	0	1	1	1	1	999	999	3	3	1	3	0	999	999	0	0	0	1	1	1
2059	2	2	0	999	2	3.5	7	4	999	1	1	1	1	0	0	0	0	999	1	0	0	0	999	1	1	1	999	999	3	3	3	3	0	999	999	0	0	0	0	0	999
2060	2	2	0	1	5	6.5	4.5	5	40	1	0	0	0	0	0	0	0	0	1	0	999	0	0	1	1	1	1	4	3	3	3	3	0	999	999	0	0	0	0	0	0
2061	2	2	0	4	2	3	5	2	40	1	0	1	1	0	1	0	0	1	1	0	1	0	0	1	1	1	1	1	3	3	3	1	1	0	0	0	0	0	0	0	0
2062	2	1	0	4	1	3	7	2	40	1	1	1	1	0	0	0	0	999	1	0	999	0	0	1	1	999	999	999	3	3	3	3	0	999	999	0	0	0	0	0	0
2063	2	1	0	3	4	5.5	2	4	38.5	1	1	1	0	0	1	0	0	0	0	0	0	0	0	999	999	999	999	999	3	3	3	3	1	8	1	0	0	0	1	0	1
2064	2	1	0	3	4	5.5	5	3	40	1	0	0	1	0	1	0	0	2	1	0	999	0	0	1	1	1	999	999	3	3	3	3	0	999	999	0	0	0	1	0	1
2065	2	2	0	4	1	3	2	999	40	0	0	1	0	0	0	0	0	0	999	0	0	0	0	999	999	999	999	999	3	3	3	3	1	0	0	0	0	0	0	1	0
2066	2	1	0	3	3.5	4	2	1	39	1	0	0	1	0	1	0	0	999	1	0	1	0	0	1	1	0	999	4	3	3	3	1	1	2	1	1	0	0	0	0	999
2067	2	2	0	2	5.5	6	2	4	39	1	0	0	0	0	0	0	0	0	1	0	0	0	0	1	1	1	999	999	3	3	3	3	0	999	999	0	1	0	0	0	0
2068	2	2	0	3	2	3	4	4	40	1	1	1	0	0	0	0	0	0	1	0	0	0	0	999	999	999	999	999	3	3	3	3	0	999	999	0	0	0	0	0	999
2069	2	2	0	3	2	6	4	6	40	1	1	1	1	0	1	0	0	999	999	0	0	0	0	999	999	999	999	999	3	3	3	3	0	999	999	0	1	1	0	0	0
2070	2	1	1	5	1	2	2	4	40	1	1	0	0	0	1	0	0	0	1	0	0	0	0	1	1	999	999	999	3	3	3	3	0	999	999	0	0	0	0	0	0
2071	2	1	0	2	1.5	3	4	4	40	1	1	0	0	0	0	0	0	0	1	0	0	0	0	1	1	999	999	999	3	3	3	3	0	999	999	0	0	1	0	0	0
2072	2	1	0	4	1.5	2.5	7	3	40	1	1	0	0	0	0	0	0	0	1	0	0	0	0	1	1	999	999	999	3	3	3	3	0	999	999	0	0	0	0	0	0
2073	2	1	0	4	3	5	3	2	40	1	1	1	1	0	1	0	0	2	1	0	1	0	0	1	1	999	999	999	3	3	3	1	1	1	1	1	1	1	1	0	999
2074	2	1	0	2	1	3.5	999	2	999	1	0	1	0	0	0	0	0	0	1	0	1	0	0	1	1	999	999	999	3	3	3	1	0	999	999	0	0	0	1	0	1
2075	2	2	0	5	3	5	3	4	40	1	1	0	1	0	0	0	0	1	1	0	999	0	0	1	1	999	999	999	3	3	3	3	0	999	999	0	0	0	1	0	1
2076	2	1	0	4	0.5	2	2	2.25	40	1	0	1	1	0	0	1	1	1	1	0	1	1	0	1	1	999	999	999	3	999	3	1	1	4	1	1	1	0	0	1	0
2077	2	1	0	4	4	5	3	2	40	0	1	0	0	0	0	0	0	0	1	0	0	0	0	1	1	1	999	999	3	3	3	3	0	999	999	0	0	0	0	0	0
2078	2	1	0	4	0.6	4	3	2	40	1	1	0	0	0	0	1	1	0	1	0	1	0	0	1	1	1	2	4	3	3	3	1	1	1	1	0	0	0	0	1	1
2079	2	1	0	1	5	8	5	3	41	1	1	1	0	1	1	0	0	0	1	0	0	0	0	999	999	999	999	999	3	3	3	3	3	0	0	0	0	1	1	0	0
2080	2	2	0	3	5	9.5	4	5	40	1	0	1	1	0	1	1	1	999	1	0	1	0	0	1	1	1	999	999	3	3	3	1	1	2	1	1	0	0	1	0	0
2081	2	1	0	3	2.5	7.5	4.5	2	40	1	0	0	1	1	0	1	0	999	1	0	1	0	0	1	999	999	999	999	3	3	3	1	1	999	999	1	1	0	0	0	0
2082	2	1	0	4	4.3	5	3	3	999	1	1	0	1	0	0	0	0	1	1	0	1	0	0	1	1	999	999	999	3	3	3	999	1	0	0	0	0	0	1	1	0
2083	2	1	0	3	11	13	3.5	4	39	1	1	1	1	0	1	0	0	999	1	0	0	0	0	999	999	999	999	999	3	3	3	3	0	999	999	0	0	0	1	0	1
2084	2	1	0	4	4	6	3	2	40	1	0	0	1	0	0	0	0	999	1	0	1	0	0	1	1	999	999	999	3	3	3	1	1	999	999	0	0	0	0	1	0
2085	2	1	0	3	999	7	999	999	999	1	999	999	999	999	999	999	999	999	1	999	999	999	999	999	999	999	999	999	999	999	999	999	1	0	0	999	999	999	999	999	999
2086	2	2	0	3	5	9	4	6	40	1	0	1	1	0	1	1	0	999	1	0	1	0	0	1	1	999	999	999	3	3	3	1	1	2	1	1	0	0	1	0	0
2087	2	2	0	3	2.4	3	2	2	39	1	0	1	0	0	0	0	0	0	1	0	0	0	0	1	1	1	999	999	3	3	3	3	0	999	999	0	0	0	1	0	0
2088	2	2	0	4	2.5	5	4	4	40	1	1	1	1	0	1	0	0	2	1	0	1	0	1	999	999	999	999	999	3	3	3	1	1	8	1	1	1	1	1	0	0
2089	2	2	0	999	999	7	999	999	999	999	999	999	999	999	1	999	999	999	999	999	999	999	999	999	999	999	999	999	999	999	999	999		999	999	999	999	999	999	999	999
2090	2	1	0	4	5	7	4	4	40	1	1	0	1	0	0	0	0	999	999	0	1	0	0	999	999	999	999	999	3	3	3	1	0	999	999	0	0	0	0	0	0
2091	2	1	0	4	3	8	7	3	40	1	1	1	1	0	0	0	0	999	1	0	0	0	1	0	1	1	999	999	3	3	999	3	1	0	0	0	0	0	0	0	0
2092	2	2	0	3	1	5.7	3	2	40	1	1	1	1	0	0	0	1	999	1	0	0	0	0	1	999	999	999	999	3	3	3	3	1	0	0	0	1	0	0	1	999
2093	2	1	0	5	2.5	5	7	5	40	1	1	1	1	1	1	1	0	1	1	0	1	0	0	1	1	1	3	2	3	3	3	999	1	0	0	0	0	1	0	1	0
2094	2	2	0	999	3	4	5	2	38	1	0	0	1	0	1	0	0	999	1	0	1	0	0	999	999	999	999	999	3	3	3	1	1	1	1	1	1	0	0	0	0
2095	2	1	999	5	1	2	2	4	39	1	1	0	0	0	0	0	0	0	1	0	999	0	1	1	999	999	999	999	3	3	0	3	0	999	999	0	0	0	0	0	999
2096	2	2	0	3	6	7	999	3	39.4	1	1	1	0	1	1	1	0	0	1	0	0	0	0	1	1	1	999	999	3	3	3	3	0	999	999	0	0	0	0	0	999
2097	2	1	0	999	5	6	4	4	40	1	1	1	1	0	0	0	0	999	999	0	1	0	0	999	999	999	999	999	3	3	3	1	0	999	999	0	0	0	0	0	0
2098	2	1	999	4	3	8	7	3	40	1	1	1	1	1	0	0	0	999	1	0	999	0	999	0	1	1	999	999	3	3	3	3	1	0	0	0	0	0	0	0	999
2099	2	2	0	3	4.5	5	3	2	39.5	1	1	0	1	0	0	0	0	1	0	0	0	0	0	999	999	999	999	999	3	3	3	3	1	3	2	1	1	0	0	0	0
2100	2	2	1	4	0.9	2	5	2	40	1	1	0	1	0	0	0	0	999	1	0	1	0	0	1	1	999	999	999	3	3	3	0	1	11	2	1	0	0	0	0	1
2101	2	1	0	4	3	4.5	4	2	40	1	0	0	1	0	0	1	0	999	0	0	1	0	0	999	999	999	999	999	3	3	3	1	1	0	0	1	1	0	0	0	0
2102	2	1	0	4	2.5	7	4	3	40	1	1	0	1	0	1	0	0	1	1	999	999	999	999	1	1	0	999	999	3	3	3	1	0	999	999	0	0	1	0	0	999
2103	2	2	0	4	2.5	7	3	2	40	1	1	1	1	0	0	0	0	1	1	999	999	999	999	1	1	0	999	999	3	3	3	3	1	0	0	0	0	1	0	1	0
2104	2	2	0	2	0.5	6	2	4	39	1	0	0	0	0	0	0	0	0	1	0	0	0	0	1	1	0	999	999	3	3	3	3	0	999	999	0	1	0	0	0	0
2105	2	1	0	3	4	5	2	3	38.8	1	1	0	1	1	1	1	0	1	1	0	1	0	0	1	1	0	999	999	3	3	3	999	0	999	999	0	0	0	0	0	1
2106	2	2	0	2	0.8	3	1.5	2	38.7	1	0	0	0	0	1	0	0	0	1	0	0	1	0	0	0	999	999	999	3	0	3	3	0	999	999	0	0	1	0	0	0
2107	2	1	0	3	2	3	4	2	40	1	1	1	1	0	1	0	0	999	1	0	1	1	0	1	1	0	999	999	3	999	3	0	1	0	0	1	0	0	0	0	0
2108	2	1	0	2	2.5	3	3	3	39	1	0	0	0	0	0	0	0	0	1	0	0	0	0	1	1	999	999	999	3	3	3	3	0	999	999	0	0	0	0	0	0
2109	2	1	0	4	2.5	4	3	4	40	1	1	0	1	0	1	0	0	2	1	0	1	0	0	1	1	0	999	999	3	3	3	0	1	9	2	1	0	0	0	0	0
2110	2	2	0	4	4.5	8	5	2	40	1	1	0	0	1	1	0	0	0	1	0	1	0	0	0	1	0	999	999	0	0	0	1	1	0	0	0	0	0	0	0	0
2111	2	2	0	5	1.3	3	2.5	3	39	1	1	0	0	0	0	0	0	0	1	0	0	0	0	1	999	999	999	999	3	3	3	3	0	999	999	0	0	0	0	0	1
2112	2	1	0	5	2	5	5	4	40	1	0	0	1	0	0	0	0	2	1	0	0	0	0	1	1	1	2	2	3	3	3	3	999	999	999	0	0	0	1	0	0
2113	2	2	0	5	3	9	3	2	39.6	1	1	1	0	0	0	1	0	999	1	0	1	0	0	1	0	999	999	999	3	3	3	999	1	16	2	1	1	1	0	0	0
2114	2	1	1	4	5	8	3	1	38	1	0	0	1	0	0	0	0	1	1	0	1	0	0	1	999	0	1	2		3	3	1	0	999	999	0	1	0	0	0	0
2115	2	1	0	4	4	8	2.5	3.5	40	1	1	0	1	0	1	0	0	999	1	0	1	0	0	1	0	0	0	3.5	3	3	3	0	1	14	2	1	1	0	1	0	1
2116	2	1	0	2	7.5	8	4.5	4	40	1	1	0	0	1	1	0	0	0	1	0	0	0	0	1	999	0	999	999	3	3	3	3	0	999	999	0	0	0	0	0	1
2118	2	1	0	4	1.5	7	6	5	38.5	1	0	1	1	0	0	0	0	2	1	0	0	0	0	1	999	1	1	4	3	3	3	3	0	999	999	0	1	1	0	0	0
2119	2	2	0	5	6	9	5	6	40	1	1	0	1	0	0	0	0	1	0	0	0	0	0	999	999	999	999	999	3	3	3	3	1	0	0	0	0	0	0	0	1
2120	2	2	0	2	6	7	4.5	8	40	1	0	1	1	0	1	1	0	2	1	0	0	0	0	1	999	1	4	4	3	3	3	3	1	1	1	0	0	0	0	0	1
2121	2	2	0	3	6.5	8.5	3.5	8	999	1	1	0	0	1	0	0	0	0	1	0	0	0	0	1	999	999	999	999	3	3	3	3	1	2	1	0	1	0	0	0	0
2122	2	1	0	3	7	10	3	4	38	1	1	0	1	0	0	1	0	999	0	0	1	0	0	999	999	999	999	999	3	3	3	1	1	15	2	1	1	0	0	1	0
2123	2	1	0	5	6.5	10.5	3	4	39	1	1	0	1	0	1	1	0	2	1	0	0	0	0	1	1	0	999	17	3	3	3	3	1	14	2	0	0	0	0	0	1
2124	2	1	0	5	1	5	999	4	39.9	1	0	0	0	0	0	0	1	0	1	0	1	0	0	1	1	1	999	1.5	3	3	3	0	1	0	0	0	1	1	0	0	0
2125	2	2	0	3	6	8	2	2	39	1	0	1	1	0	0	1	0	999	0	0	0	0	0	999	999	999	999	999	3	3	3	3	1	8	1	1	0	0	0	0	0
2126	2	2	0	3	2.5	3	4	3	40	1	1	1	1	0	1	1	0	2	1	0	1	0	0	1	1	0	999	999	3	3	3	1	1	2	1	0	0	0	0	0	1
2127	2	1	0	4	1.5	7	4	6	39	1	0	1	1	0	1	0	0	2	1	0	0	0	0	1	999	1	999	2	3	3	3	3	0	999	999	0	0	0	1	0	0
2128	2	1	0	5	2	5	3	5	39	1	0	0	1	0	0	0	0	1	1	0	1	0	0	1	999	999	999	999	3	3	3	1	1	19	1	0	1	0	0	0	1
2129	2	1	0	3	5	5	999	4	999	1	1	0	1	0	0	0	0	2	1	0	0	0	0	1	999	999	999	999	3	3	3	3	0	999	999	0	0	0	1	0	1
2130	2	1	0	4	3	6	2.5	8	39.5	1	1	0	0	0	0	1	0	0	1	0	0	0	0	1	999	999	999	20	3	3	3	3	0	999	999	0	0	0	0	0	0
2131	2	1	0	4	3	7	2	3	39	1	1	0	1	0	1	0	0	1	1	0	1	0	0	1	999	999	999	4	3	3	3	3	1	17	2	1	1	0	0	0	0
2132	2	1	0	3	0.7	2.5	8.5	2	40.5	0	1	0	1	1	1	0	0	1	1	0	1	0	0	1	999	999	999	4	3	3	3	1	1	0	0	0	0	1	0	0	0
2133	2	2	0	5	3	3.5	3	2	40	1	1	0	1	1	0	1	0	1	1	0	0	0	999	1	999	999	999	14		3	3	3	1	5	3	0	1	0	0	0	1
2134	2	1	0	3	3	4	2.5	2	39	1	0	0	0	0	1	0	0	0	1	0	0	0	0	1	999	999	999	999	3	3	3	3	1	2	1	0	0	0	0	0	0
2135	2	2	1	4	2	4	7	2	40	0	1	0	1	0	1	0	0	1	1	0	1	0	0	1	999	999	999	999	3	3	3	999	0	999	999	0	0	0	0	0	1
2136	2	1	0	3	2	3	4.5	2	40	1	1	1	1	0	0	0	0	1	1	0	1	0	0	1	1	0	999	4	3	3	3	999	999	999	999	0	1	0	1	0	1
2137	2	1	0	4	0.6	2	7	4	40	1	1	1	1	0	1	0	0	999	1	0	1	0	0	1	999	999	999	999	3	3	3	1	1	8	1	0	1	0	0	0	1
2138	2	2	0	5	999	5	3	4	999	1	0	1	0	0	0	0	0	0	1	0	0	0	0	999	999	999	999	999	3	3	3	3	999	999	999	0	0	1	0	0	0
2139	2	2	0	4	1	2	7	4	999	1	1	1	0	0	0	1	0	0	1	0	1	0	0	1	999	999	999	999	999	999	999	999	1	20	1	1	0	0	0	1	1
2140	2	1	0	1	3.5	4	1	6	38.4	1	0	1	0	0	0	0	0	0	1	0	0	0	0	1	999	999	999	999	3	3	3	3	0	999	999	0	0	0	1	0	1
2141	2	2	0	2	2.5	3.5	7	4	40	1	0	0	1	0	0	0	1	1	1	0	0	0	0	1	999	999	999	999	3	3	3	3	0	999	999	0	1	0	0	1	1
2142	2	2	0	2	2	3	7	5	40	1	1	1	1	0	1	0	0	2	1	0	1	0	0	1	999	999	999	999	3	3	3	0	1	0	0	0	0	0	1	0	1
2143	2	1	999	4	2.1	3.4	4.5	4	40	1	0	0	1	0	0	1	0	1	1	0	0	0	0	1	999	1	999	999	3	3	3	3	1	8	1	1	1	1	1	1	0
2144	2	2	0	2	2	5	7	4	40	1	0	1	1	0	1	0	0	2	1	0	0	0	0	1	999	999	999	999	3	3	3	3	0	999	999	0	0	0	0	0	0
2145	2	2	0	5	1	3	4.5	2.5	39	1	0	1	1	0	0	0	0	1	1	0	0	0	0	1	999	999	999	999	3	3	3	3	1	1	1	0	1	0	0	0	0
2146	2	2	0	2	1	4	1.5	7	40	1	0	0	1	0	1	0	0	999	1	0	0	0	0	1	999	999	999	999	3	3	3	3	1	2	1	1	1	0	1	1	0
2147	2	1	0	4	0.1	1.8	2	4	39	1	1	1	1	0	0	0	1	1	1	0	1	0	0	0	0	1	2	2	3	3	3	0	1	18	1	0	0	0	0	0	0
2148	2	1	0	5	2.4	4	3.5	2	38.9	1	1	1	1	0	0	1	0	1	1	0	1	0	0	1	999	0	999	999	3	3	3	0	1	0	0	0	1	0	0	1	0
2149	2	1	0	4	0.5	1.8	6	3	41	1	1	1	1	1	0	0	0	1	1	0	1	0	1	1	999	999	999	999	3	3	1	0	1	0	0	0	0	0	0	0	1
2150	2	2	1	5	2.5	4	3	2	39	1	1	0	1	0	1	0	0	999	1	999	999	999	999	1	999	999	999	999	3	3	3	3	1	0	0	0	0	0	0	0	0
2151	2	1	0	5	3.5	4.5	5	2	40	1	1	0	0	0	0	0	0	0	1	0	0	0	0	1	999	0	999	4	3	3	3	3	0	999	999	0	0	0	0	0	1
2152	2	1	0	4	1	3	3.5	14	39	1	1	0	0	0	0	0	0	0	1	0	0	0	0	1	999	999	999	999	3	3	3	3	0	999	999	0	0	0	0	0	0
2153	2	1	1	4	0.25	4	5	4	40	1	1	0	1	0	0	0	0	1	1	0	0	0	0	1	999	0	999	999	3	3	3	3	1	0	0	0	1	0	0	1	0
2154	2	2	0	5	1.3	3	2.5	3	39	1	1	0	0	0	0	0	0	0	1	0	0	0	0	1	999	999	999	999	3	3	3	3	0	999	999	0	0	0	0	0	1
2155	2	2	0	5	0.4	2.1	5	3	999	1	1	999	1	999	999	1	1	2	1	0	1	0	0	1	999	999	999	999	3	3	3	1	1	0	0	1	1	0	0	1	1
2156	2	2	0	2	1.1	2	2	2	40	1	0	0	0	0	0	0	0	0	0	0	1	0	0	999	999	999	999	999	3	3	3	999	1	2	1	0	1	1	0	0	0
2157	2	1	0	5	1.5	4	3	4	3	1	1	1	1	0	0	0	0	999	1	0	0	0	0	1	999	999	999	999	3	3	3	3	999	999	999	0	0	1	0	0	0
2158	2	1	0	3	0.8	1.6	4	2	40	1	1	1	0	0	0	0	0	0	1	0	1	0	0	1	999	999	999	999	3	3	3	999	0	999	999	0	0	0	1	0	0
2159	2	2	0	5	0.3	1.6	3	1.3	40	1	1	1	1	0	0	1	0	1	1	0	0	0	0	1	999	999	999	3	3	3	3	3	999	999	999	0	0	0	1	0	1
2160	2	1	0	4	0.4	1.3	5	4	40	1	0	1	0	0	0	0	0	0	1	0	0	0	0	1	1	0	999	4	3	3	3	3	1	0	0	0	0	1	0	0	0
2161	2	2	0	2	10	12	2.5	8	999	1	1	0	0	1	1	0	0	0	0	0	0	0	0	999	999	999	999	999	3	3	3	3	1	11	2	0	1	0	0	1	0
2162	2	1	0	4	2	11	4.5	2	40	1	1	0	1	1	0	0	0	1	1	0	0	0	0	1	999	999	999	999	3	3	3	3	0	999	999	0	0	1	0	0	1
2163	2	1	0	4	9	11	7	4	39.5	1	0	0	0	0	0	0	0	0	1	0	0	0	0	1	999	999	999	999	3	3	3	3	0	999	999	0	0	0	0	0	0
2164	2	1	0	5	3	9	4.5	8	39	1	0	1	1	0	0	0	0	2	1	0	0	0	0	1	1	999	999	999	3	3	3	3	999	999	999	0	0	0	0	0	0
2165	2	1	0	2	9	10	7	8	40	1	0	1	1	0	0	0	0	1	1	0	0	0	0	1		999	999	999	3	3	3	3	0	999	999	0	0	1	0	0	0
2166	2	1	1	4	4	7	10	2	39	1	1	0	1	1	0	0	0	2	1	0	1	0	0	1	0	999	999	999	3	3	3	1	0	999	999	0	0	0	0	1	0
2167	2	2	0	4	3	6	7	6	40	0	1	0	1	0	1	0	0	1	1	0	1	0	0	1	1	999	999	999	3	3	3	1	1	7	2	0	0	0	1	1	1
2168	2	2	0	4	5	6	4	4	40	1	1	1	1	0	0	0	0	2	1	0	0	0	0	1	999	999	999	16	3	3	3	3	0	999	999	0	1	0	1	0	0
2169	2	2	0	2	3	5	2	2	39.8	1	1	0	1	1	0	1	0	1	1	0	0	0	0	1	999	999	999	999	3	3	3	3	0	999	999	0	999	999	999	999	999
2170	2	1	0	4	6	7	4	2	39	1	0	1	1	1	0	1	1	2	0	0	0	0	0	999	999	999	999	999	3	3	3	3	0	0	0	1	1	1	0	1	0
2171	2	1	999	4	1.5	3	6	1	40	1	1	1	1	1	1	1	0	999	1	999	999	999	1	1	999	999	999	999	3	3	1	1	1	0	0	1	0	0	0	0	0
2172	2	1	0	5	4	6	4	2	40	1	0	0	1	0	0	0	0	2	1	0	1	0	0	1	999	999	999	14	3	3	3	0	1	11	2	1	0	0	0	0	1
2173	2	1	0	5	2	6	4	8	40	1	0	1	0	0	0	0	0	0	1	999	999	999	999	1	1	999	999	999	3	3	3	3	0	999	999	0	0	0	0	0	0
2174	2	1	0	4	1.5	2	7	4	39	1	1	1	1	0	0	0	0	1	1	0	1	0	1	1	999	999	999	999	3	3	1	1	1	0	0	0	0	1	0	0	1
2175	2	2	0	3	4	4	6	8	40	1	1	0	0	0	1	0	0	0	1	0	1	0	0	1	0	999	999	999	3	3	3	1	1	0	0	0	0	0	0	0	0
2176	2	1	1	4	2	4	7	2	40	1	0	0	1	0	0	1	0	999	1	0	0	0	0	0	999	999	999	999	3	3	3	3	0	999	999	1	0	0	0	0	0
2177	2	1	1	4	1.5	3	6.5	2	39.5	1	0	0	1	1	1	0	0	999	1	0	1	0	0	1	1	999	999	999	3	3	3	1	1	0	0	0	1	0	1	0	1
2178	2	2	0	1	2	3.5	10	4	40	1	1	1	1	0	1	0	0	1	1	0	1	0	0	1	999	999	999	999	3	3	3	1	0	999	999	1	0	0	1	0	0
2179	2	2	0	1	3.5	5	5.5	2	40	1	0	1	1	0	0	0	0	1	1	0	0	0	0	1	999	999	999	999	3	3	3	3	999	999	999	0	0	0	0	0	1
2180	2	1	0	4	4	5	7	4	40	1	1	0	0	0	1	0	0	0	0	0	0	0	0	999	999	999	999	999	3	3	3	3	999	999	999	0	0	0	0	0	0
2181	2	1	0	4	3	4	2	4	39	1	1	0	1	0	0	0	0	1	1	0	0	0	0	1	999	999	999	999	3	3	3	3	1	4	1	0	0	1	0	0	0
2182	2	1	0	5	0.9	2	3.5	4	39.4	1	1	1	1	0	1	0	1	2	0	0	1	0	1	999	999	999	999	999	3	3	0	1	1	1	1	0	0	0	1	0	1
2183	2	1	0	2	1	4	4.5	2.5	40	1	0	0	1	0	0	0	1	2	0	0	1	0	0	999	999	999	999	999	3	3	3	999	999	999	999	0	1	0	0	1	0
2184	2	1	0	5	1	3.5	999	3	40	1	1	0	1	0	0	0	0	1	1	0	0	0	0	1	1	999	999	999	3	3	3	3	0	999	999	0	0	0	0	0	0
2185	2	1	0	5	2.4	4	4	2	40	1	0	1	1	1	0	1	1	2	1	0	1	0	0	1	999	999	999	999	3	3	3	1	1	11	2	1	0	1	0	0	1
2186	2	1	0	5	4.5	5	3	2	40	1	0	1	0	0	0	0	0	0	0	0	1	0	0	999	999	999	999	999	3	3	3	999	1	0	0	0	0	0	1	0	1
2187	2	1	0	3	1	2	3.5	1	40	1	0	0	0	0	0	0	0	0	0	0	0	0	0	999	999	999	999	999	3	3	3	3	0	999	999	0	0	0	0	0	0
2188	2	2	0	4	2	3	10	2	40	1	1	1	1	0	1	0	0	1	1	0	1	0	0	1	999	999	999	999	3	3	3	1	1	0	0	0	0	0	0	0	0
2189	2	1	0	4	1.2	1.7	2.5	3.5	40	1	0	0	0	0	0	0	0	0	1	0	0	0	0	1	999	999	999	999	3	3	3	999	0	999	999	0	1	0	0	0	1
2190	2	1	0	4	1	2	7	8	40	1	1	0	0	0	1	0	0	0	1	0	0	0	0	1	999	999	999	999	3	3	3	3	0	999	999	0	0	0	1	0	1
2192	2	1	0	5	1.5	4	3.5	8	39	1	1	0	1	1	1	0	0	2	1	0	1	0	0	1	999	999	999	999	3	3	3	999	1	16	2	1	0	0	0	0	0
2193	2	2	1	5	2	5	7	2	39	1	1	0	1	0	1	0	0	1	1	0	0	0	0	1	999	999	999	4	3	3	3	3	1	0	0	0	0	0	0	0	0
2194	2	2	0	5	2	5	3	4	39	1	1	1	1	0	1	0	0	2	1	0	1	0	0	999	999	999	999	3	3	3	3	999	999	999	999	1	0	0	0	0	0
